# Supplementary material for: ZHX2 emerges as a negative regulator of mitochondrial oxidative phosphorylation during acute liver injury
Source: Nat Commun. 2023 Nov 18;14:7527. doi: 10.1038/s41467-023-43439-0 (PMC10657347; doi:10.1038/s41467-023-43439-0)
Supplement: Supplementary file 4 — Source Data [file 41467_2023_43439_MOESM4_ESM.xlsx]

## Sheet: Figure1A
	Vector	ZXH2		Vector	ZHX2
	0.93181	0.739916		14.7113	11.7082
	0.861179	0.501027		15.5733	11.4111
	1.24618	0.574695		15.7153	11.2905

## Sheet: Figure1B
		Teton-NC	Teton-ZHX2		Teton-NC	Teton-ZHX2
		1.03	0.784689		192	142
		0.975316	0.633412		215	166
		1.13992	0.686089		208	120
		1.0124	0.77574		178	167
		0.916	0.654213		179	199
		1.2148	0.693146		187	150
		0.97	0.800047		187	163
		0.977532	0.622223		189	190
		1.1445	0.76089		178	168

## Sheet: Figure1C
	Vector	ZHX2
	49.54	26.74
	47.71	30.53
	47.84	29.82

## Sheet: Figure1D
		Time (minutes)	Vector						ZHX2
		1.30624	106.769	109.639	106.458	104.763			77.3792	73.6789	70.6356	80.0004
		7.76179	102.713	103.943	101.077	100.648			74.4235	70.9448	68.5538	76.6445
		14.2127	100.949	101.701	99.3744	100.182			73.1856	69.7416	67.6904	75.246
		20.7652	70.6401	70.6149	69.5177	62.3052			56.2615	54.4714	52.6533	61.1447
		27.2244	71.2122	71.1901	70.446	62.2473			56.1493	54.5024	51.8845	61.0732
		33.6888	71.1317	72.0737	70.6308	62.7667			56.7734	54.7279	52.4726	60.9768
		40.2359	124.766	126.865	123.657	125.666			78.0923	73.575	72.9888	78.1202
		46.7018	118.301	116.081	116.955	123.18			75.198	69.5073	68.6686	73.9207
		53.1597	111.169	106.9	110.074	116.679			71.7863	66.7574	65.4831	70.684
		59.7187	48.3615	47.6458	47.3122	42.4972			40.2814	38.5858	37.3823	43.6782
		66.1829	47.662	47.073	46.8014	40.5504			39.1503	36.9138	35.7423	42.4537
		72.6475	46.4438	45.904	45.8069	40.6303			38.3268	36.6144	35.4384	41.5162

## Sheet: Figure1E
	Vector	ZHX2		Vector	ZHX2		Vector	ZHX2		Vector	ZHX2
	1.04796	0.638687		1.11236	0.515763		1.10718	0.598521		0.939789	1.2353
	0.986395	0.650507		0.954153	0.595638		0.871183	0.658969		1.03126	1.08944
	1.00609	0.668976		0.999166	0.615763		1.04749	0.45875		1.00446	1.08376
	0.959553	0.760828		0.934318	0.716774		0.97415	0.590434		1.02449	1.05886

## Sheet: Figure1F
		shNC	shZXH2		shNC	shZHX2
		1	1.45		0.848818	1.35577
		1.09	1.6		1.14513	1.40534
		0.91	1.51		1.00605	1.46295

## Sheet: Figure1G
	Zhx2-WT	Zhx2-KOhep		Zhx2-WT	Zhx2-KOhep		Zhx2-WT	Zhx2-KOhep
	0.86	1.2		1.026	1.4		1.02618	1.07033
	1.14	1.18		1.154	1.34		0.978678	1.19138
	0.99	1.32		1.229	1.29		1.02799	1.12166
	1.02	1.44		1.148	1.293		0.967149	1.07697

## Sheet: Figure2A
			Zhx2-WT											Zhx2-KOhep
		0	4.23216	4.38202	4.3083	4.35047	4.2321							4.41861	4.14634	4.23236	4.29203	4.35708
		12	1.91489	2.18182	1.96581	1.96	1.92926							2.06897	2.15768	2.1875	2.06278	2.14559
		24	2.29117	2.31608	2.38532	2.22222	2.04167							2.3798	2.439	2.6383	2.5339	2.1017
		36	2.48756	2.52577	2.47475	2.67281	2.56544							2.6943	2.7451	2.74882	2.83582	2.98429
		48	2.78932	2.73632	2.75061	2.52219	2.56849							3.09	3.17	2.9067	2.9627	3.1059
		72	2.94795	3.01869	3.09029	2.7547	2.99891							3.59477	3.59477	3.32981	3.22148	3.53122
		96	3.30097	3.12741	3.19392	3.36503	3.4252							3.64283	3.45735	3.67548	3.73832	3.78995
		168	3.70813	3.86973	3.68402	4.06639	3.76536							3.83248	4.05904	4.08012	3.90283	4.52489

## Sheet: Figure2B
		Zhx2-WT						Zhx2-KOhep
	0	1.1118	1.0111	0.909	1.0402	0.9253		1.4425	0.8084	0.8085	1.2296	1.3712
	12	1.57781	2.01899	2.47662	1.70796	2.22693		5.05145	4.37806	4.43411	3.79753	3.34267
	24	2.57331	3.35776	3.95663	2.09191	3.42828		4.4672	4.8765	5.991	7.6861	3.9891
	36	9.64385	10.1099	7.4074	9.0423	11.5696		13.4359	14.8363	16.5195	12.996	12.4054
	48	9.93509	8.65564	7.32447	6.47145	11.7617		16.6775	13.6756	18.5663	16.3974	16.9311
	72	2.9295	4.6949	4.2168	3.1582	2.9761		7.2882	5.054	3.7158	6.2689	3.3026
		Zhx2-WT						Zhx2-KOhep
	0	0.79	0.93	1.26	1.23	0.88		0.69	1.03	1.08	1.27	1.21
	12	1.28	1.47	1.01	1.41	1.24		1.78	1.88	2.59	1.06	2.51
	24	2.51	1.63	2.26	2.5	3.27		3.54	2.61	6.08	2.44	3.26
	36	7.86	7.32	7.23	7.48	6.68		13.09	11.3	8.65	10.16	9.9
	48	11.06	14.56	9.78	13.55	10.21		18.59	18.59	15.62	15.2	15.82
	72	5.74	5.11	5.2	5.7	7.56		5.95	7.32	7.56	7.98	9.6
		Zhx2-WT						Zhx2-KOhep
	0	0.8229	1.106	0.784	1.0865	1.0531		1.1647	0.8469	1.1345	1.2779	0.8334
	12	1.29151	1.26905	1.22411	1.18964	1.0673		1.24839	1.24183	1.47521	1.0386	0.990673
	24	1.88195	2.70061	1.50993	2.2916	1.54299		1.8819	2.7006	3.0199	3.2408	3.086
	36	2.57155	3.75783	3.25415	2.57155	3.75783		4.46978	5.57763	5.88715	4.46978	5.57763
	48	11.1505	8.38793	9.11814	10.3254	8.31595		12.3029	14.7517	17.03	16.4448	12.0431
	72	5.27431	5.58127	5.21895	4.37904	4.39566		6.5332	5.79135	7.21509	5.6684	7.92714
		Zhx2-WT						Zhx2-KOhep
	0	1.0937	1.5887	1.0688	0.7732	0.8975		0.9228	0.826	0.846	0.6659	0.594
	12	0.700856	0.703635	0.708608	1.33181	0.845987		1.9361	1.12792	0.875555	1.1459	0.933261
	24	2.04839	1.92485	1.77588	2.18099	1.80131		3.18876	2.57255	3.07784	2.3266	1.76214
	36	6.25285	5.77688	7.81484	6.2748	5.66695		8.89784	8.47235	8.54137	8.54108	7.90316
	48	3.53802	3.99348	3.06433	4.6035	2.96614		4.5152	6.6089	4.3758	6.92894	6.81128
	72	1.3147	1.2304	1.6953	1.2411	1.6441		2.6531	2.2021	1.8173	2.9235	1.7094

## Sheet: Figure2C
			Zhx2-WT						Zhx2-KOhep
		0	1	0	1	0	1		1	2	0	1	1
		12	1	2	1	2	4		1	2	3	1	1
		24	2.3	3.2	3.8	5	4		6	8	7.6	7	6.5
		36	10	10	7	6	7		10	11	14	18	15
		48	18.1	15.6	21	25	27		37.6	32.6	40.5	30	35
		72	9	9.5	7.9	7	10		14	11	17	15	16

[truncated: 88 more sheets: Figure2D, Figure2E, Figure2F, Figure2G, Figure3A, Figure3B, Figure3C, Figure3D, Figure3E, Figure3F, Figure3G, Figure3H, Figure3I, Figure3J, Figure4A, Figure4B, Figure4D, Figure4E, Figure4F, Figure4G …]
